# Supplementary material for: 3C-digital PCR for quantification of chromatin interactions
Source: BMC Mol Biol. 2016 Dec 6;17:23. doi: 10.1186/s12867-016-0076-6 (PMC5139078; doi:10.1186/s12867-016-0076-6)
Supplement: Supplementary file 1 — Additional file 1: Table S1. Table of sequences of the primers and TaqMan probes used for dPCR. [file 12867_2016_76_MOESM1_ESM.xlsx]

## Sheet: Table S1
Table S1 Sequences of the primers and TaqMan probes used for dPCR
Primers or probes	Sequences 5'-3'
8L_anchor primer	5'-GCAGAGGAGGAAACAGGTTC-3'
8L_TaqMan probe	5'-TGCATAGTCTAAATCTGTCTAATTCACTCCA-3'
8L_9kb	5'-TACAAGTAGCCACAAGAGGAATT-3'
8L_85kb	5'-GGCTGGGAGTCTTTGACACT-3'
8L_92kb	5'-TCTCTCCACCCTGCCTCAT-3'
8L_MYC1	5'-GACTTTGGTTTTGGGGAGAA-3'
8L_MYC2	5'-CGAATCAACGCTTTATGTTAGGA-3'
8L_MYC3	5'-ATGGTCCAAAATGAGGTTCTC-3'
8L_MYC4	5'-ACCGTGTCCCCATCAACTG-3'
8L_MYC5	5'-CACTCTGGAATCTGATGAACG-3'
2L_anchor primer	5'-ACAATGCCTCTGGCTAGTCC-3'
2L_Taqman probe	5'-TGTAGCCTGGGAGGAAACAGGAACCACAGT-3'
2L_T1	5'-ACAGAAGGTTGCCTGTGCTG-3'
2L_T2	5'-GCAGGTCTCCTTTTCCTCTAG-3'
2L_T3	5'-CCATTTGGAAATTAGGTGGATTCC-3'
2L_T4	5'-TGGAATGGGGCTTGATCACC-3'
2L_T6	5'-CAACCAGAACAGTGACATGCTG-3'
2L_T7	5'-GAGTTTCTAGTAAGTCCACTTCCAG-3'
2L_T8	5'-CGGAGGCACCCTAAGGAGAC-3'
2L_T9	5'-CATTGGCCCACCTCAGCCAC-3'
2L_T10	5'-GCTCTACTGTGGCTGTCAGG-3'
2L_T11	5'-GACACCAGGCCTCCAGAGTA-3'
2L_T12	5'-CTGCCACACTGGCCTCAGAC-3'
2L-Undigested control	5'-CCATTGGACTGTTCTTTGTGTC-3'
2L-self ligation control	5'-AAATGCAGGTATTTTGCTGG-3'
chr2L_ajacent ligation	5'-TGCTCATCTAAGCTTTCTGC-3'
Internal control
chr8_inner control_F	5' TCCATCTGCCTTAGTCAACAG 3'
chr8_inner control_R	5' GCCAGTACATGGTCACTGAT 3'
chr8_inner control_TaqMan probe	5' AGCAATGGTGGTGACAGAAATAGGTAGC 3'
L: leader; T: Test primer; F:forward; R:reverse
